# Supplementary material for: Age‐associated metabolic and epigenetic barriers during direct reprogramming of mouse fibroblasts into induced cardiomyocytes
Source: Aging Cell. 2024 Nov 14;24(2):e14371. doi: 10.1111/acel.14371 (PMC11822649; doi:10.1111/acel.14371)
Supplement: Supplementary file 1 — Appendix S1. [file ACEL-24-e14371-s002.zip]

Archive with 9 entries (9 files):
- FigS1_Santos et al.pdf
- FigS2_Santos et al.pdf
- FigS3_Santos et al.pdf
- FigS4_Santos et al.pdf
- FigS5 Santos et al.pdf
- Table S1_S2_S3_S5.xlsx
- Figure captions.docx
- Santos et al_in preparation Supp data AC_rebuttal.docx
- FigS6 Santos et al.pdf
