# Supplementary material for: Age‐associated metabolic and epigenetic barriers during direct reprogramming of mouse fibroblasts into induced cardiomyocytes
Source: Aging Cell. 2024 Nov 14;24(2):e14371. doi: 10.1111/acel.14371 (PMC11822649; doi:10.1111/acel.14371)
Supplement: Supplementary file 2 — Movie S1. [file ACEL-24-e14371-s003.zip]

Archive with 2 entries (2 files):
- Movie S1 MEFs_MGT.avi
- Movie S1.docx
